# Supplementary material for: 2025 position statement on active outdoor play: process and methodology
Source: Int J Behav Nutr Phys Act. 2025 Sep 25;22:118. doi: 10.1186/s12966-025-01806-8 (PMC12462215; doi:10.1186/s12966-025-01806-8)
Supplement: Supplementary file 2 — Supplementary Material 2: Supplemental file 6: Systematic Review Data Extraction Template. Description: Template outlining required and recommended data to extract per systematic review being led as part of the AOP10 project. [file 12966_2025_1806_MOESM2_ESM.xlsx]

## Sheet: Data Extraction Template
Variable	Description/ Interpretation	Variable Type	Required for the AOP10 Project
Basic Information
Study ID	ID assigned by Covidence	Numeric (open-text)
Title	Title of Paper/Manuscript	Open-text	YES
Author(s)	Primary author(s)	Open-text	YES
Publication Year	Year the paper was published	Numeric (open-text)	YES
Language of Publication	Primary language of publication	Open-text	YES
Source (Journal)	Journal (or alternate) source	Open-text
Study Characteristics
Study Type	Broad classification of study type	Multiple Choice (Qualitative; Quantitative; Mixed-methods; Multi-methods)	YES
Study Design	Specific study design (e.g. cross-sectional; cohort; case-control; etc.)	Multiple Choice
Study Aim (general, as outlined by authors)	Study objective or aim as outlined by the authors	Open-text
Study aim (related to your review)	Research question or study aim related to your outcome ~ exposure relationship of interest.	Open-text
Data Collection/Study Start Date	Date (yr:mo) that data collection started	Open-text
Data Collection/Study End Date	Date (yr:mo) that data collection ended	Open-text
Study Intervention/Exposure	Exposure of interest; intervention implemented	Open-text
Study Outcome(s)	Outcome(s) measured	Open-text
Sample Characteristics
Study Location(s) (where data was collected)	City or region & country where study took place and data was collected (outline multiple locations if multi-city study)	Open-text	YES
Participant Population (Age Range)	Age range of the population studied	Open-text	YES
Stratification by equity-denied groups?	If yes, which group (e.g., women/girls, racialized, low income, LGBTQ2A+, people with disability, elderly)	Multiple Choice (yes; no)	YES
Participant Inclusion Criteria	List all criteria for participant inclusion as outlined by authors	Open-text
Participant Exclusion Criteria	List all criteria for participant exclusion as outlined by authors	Open-text
Participant Recruitment Strategy	Outline how participants were recruited into the study sample	Open-text
Number of Participants (total)	Total number of participants in the study	Numeric (open-text)	PREFERRED
Number of Participants (female)	Total number of female participants in the study (if information is available)	Numeric (open-text)
Number of Participants (male)	Total number of male participants in the study (if information is available)	Numeric (open-text)
Data Collection and Instruments
Data Collection Group	Specific population group that was involved with data collection (ie did children participate or adults, or both)?	Multiple Choice (adults; children)	PREFERRED
Method of measurement of active outdoor play	Describe how active outdoor play was measured (e.g., TOPO tool, direct observation, questionnaire)	Open-text	YES
Frequency/duration of active outdoor play		Open-text	YES
Data Collection Environment (Setting)	Setting where data collection occurred	Open-text
Data Collection Environment (Season/Period)	Season or month(s) when data collection occurred	Open-text
Method/Instrument of Data Collection (Intervention)	Outline how the exposure of interest was collected (methodology and data instrument)	Open-text
Method/Instrument of Data Collection (Outcome)	Outline how the outcome(s) were collected (methodology and data instrument(s))	Open-text
Covariates (confounders, effect modifiers)	List all measured covariates	Open-text
Method/Instrument of Data Collection (Covariates)	Outline how the covariates were collected (methodology and data instrument(s))	Open-text
Data Transformations (if applicable)	Outline if data related to the intervention or outcome was transformed (ie. scaled, recategorized, etc.)	Open-text
Statistical Analysis (Quantitative Study)	Describe the statistical analysis underwent to assess the exposure ~ outcome relationship	Open-text
Analysis (Qualitative Study)	Describe the qualitative analysis underwent to assess the study objectives	Open-text
Study Findings/ Results
Demographic characteristics of sample	Information on the sample characteristics and demographics. *if not divided by exposed/non-exposed, just complete 'total' column.	Table
Additional demographic characteristics of sample	Additional information related to the demographic characteristics of sample. *expand on frequencies related to age, gender; household income or parent education; and/or *include additional variables that study outlines (ethnicity, extra support needs, etc.)
Quantitative measure of association (absolute effect)	The measure of association or absolute effect for the intervention~outcome analysis (OR; RR; etc.)	Open-text
Qualitative findings (related to intervention ~ outcome)	Synthesis of primary findings related to our interest in risky play ~ health outcome	Open-text
Additional findings (descriptive, related to intervention/exposure)	Any additional information that is important to consider within the exposure (risky play) ~ outcome (health) relationship	Open-text
Key Findings/Conclusions from Study Authors	Outline of the primary findings as expressed by the study authors	Open-text
Generalizability	The external validity or generalizability that can be formed from these results (usually outlined within the Discussion by the authors).	Open-text
Study Strengths/Limitations
Study Strengths (as outlined by authors)	Outlined strengths of the study by the authors	Open-text
Study Limitations (as outlined by authors)	Outlined limitations of the study by the authors	Open-text
Internal Review Notes
Correspondence or follow-up with authors required?	INTERNAL - do we need to follow-up with the author to request further information?	Multiple Choice (yes; no)
Miscellaneous comments from study team	Any additional comments to retain internally for the data extraction or analysis process.	Open-text
Authors Disclosures
Study Funding Source	List all sources of funding that authors disclosed as supporting the paper/research	Open-text
Potential Conflicts of Interest	Conflicts of interest outlined by authors (if any).	Open-text
