# Supplementary material for: 2025 position statement on active outdoor play: process and methodology
Source: Int J Behav Nutr Phys Act. 2025 Sep 25;22:118. doi: 10.1186/s12966-025-01806-8 (PMC12462215; doi:10.1186/s12966-025-01806-8)
Supplement: Supplementary file 3 — Supplementary Material 3: Supplemental file 7: Conceptual Framework Feedback from the AOP10 Steering Committee. Description: File listing feedback received from the AOP10 steering committee on the AOP10 conceptual framework. [file 12966_2025_1806_MOESM3_ESM.xlsx]

## Sheet: Form Responses 1
Do you like the overall design of the framework?	The 2015 Position Statement focused on 'active outdoor play'. Do you think the 2025 update should focus on 'active outdoor play' or 'outdoor play' more generally?	Do you have any specific comments or suggestions regarding the framework (e.g., likes/dislikes, important features, improvements, utility; all are welcome!)?	Do you have any additional comments, suggestions, and/or considerations in relation to making this project applicable to all ages, genders, cultures, and ability levels?	Additional comments?
4	Focus should be on 'Active Outdoor Play'	nature and environment; human rights should include Two-Eyed Seeing, Indigenous perspectives; Reconciliation; more about Land-based play	nature and environment; human rights should include Two-Eyed Seeing, Indigenous perspectives; Reconciliation; more about Land-based play
4	Focus should be on 'Active Outdoor Play'		Social Development & Engagement (rather than slash)
4	Focus should be on 'Outdoor Play' more generally	It may be redundant, but many people don't understand mental health as part of "health in itself". In this sense, I suggest that we really write mental health and physical health in the figure. Additionally, my suggestion is to focus on Outdoor Play (more general), as movement behaviors are circling outdoor play in the image, that is, all those factors surrounding outdoor play are equally importa…
3	Focus should be on 'Active Outdoor Play'	The content seems OK, but I believe the image should have some obvious connection with the outdoors	I believe it is a great idea to make it applicable to the greatest diversity of people possible (outdoor play along lifespan and for everyone)	Really important topic! Good luck!
4	I like the second option: 'Outdoor Play more generally,' but wonder if another term such as out-of-doors can incorporate different ways we learn outdoors?	Very comprehensive. I was looking for where we might find learning on the land (connected to reconciliation but more broad in focus), social justice, sustainability, SDG goals, self-awareness (and other EI components). Additionally, curriculum, assessment & student autonomy (and other motivational factors) may be useful for the Education section. I do see many of these additional term embedded in…	I don't have much to say at the moment, but am looking forward to seeing how I might be able to contribute from an education practice, policy & research perspective on the benefits & risks we've been seeing & thinking about.	Great work!
4	Focus should be on 'Active Outdoor Play'	In general it is a good approach. It is not clear the purple arrows for me. I would suggest reviewing it. Maybe instead of arrows, it could be a circle that means there is Risks and Benefits surrounding Outdoor play. Although there is not a lot of literature, I think there is enough to consider fitness as one of the subthemes. This paper suggests the relationship: https://www.jstor.org/stable/10.…	Although "Outdoor play" could consider "active play", I suggest "Active outdoor play" as it is more specific.	Congratulations for putting all of this together.
5	Focus should be on 'Outdoor Play' more generally	The difference between one health and health may not be immediately clear. Some of the concepts in the outwe circle seem to exist at different levels. E.g. Movement behaviours is quite specific and comes under health more broadly but mental health for example is not included (and presumably assumed to come under health). Are there certain aspects of health that we want to highlight? If so I think…	I wonder whether something related to safety is required for contexts where playing outdoors is not feasible due to safety concerns. Perhaps this is emerging areas.
4	Focus should be on 'Active Outdoor Play'			Looking forward to diving into this with the group!
5	Focus should be on 'Outdoor Play' more generally	Love the One Health aspect! I think adding community-building/placemaking/heritage as a subtheme - maybe to the Community theme - would be great. I also wonder about a theme around adult awareness, skills and behaviours?	No I can see the framework as inclusive, we just need to consider all aspects as we progress
4	Focus should be on 'Outdoor Play' more generally	I think you've done a great job subsuming a wide arrange of areas under one image - well done! Some feedback: I understand the rationale for separating movement behaviours form health, but it does then open up the question re: why not separate mental health, or other health aspects. And what about development? While there is social development, what about cognitive or physical or emotional develo…	I wonder about whether there should be an explicit mention of equity in the figure. Not only to be mindful of it, but also seeing outdoor play re: its tremendous potential to act as an equalizer to many aspects where we see SES or other kinds of divides (such as development, health, etc).	Thank you for doing this important work!
4	Focus should be on 'Outdoor Play' more generally	I would appreciate a come complex framework. I think having a simplified framework can enable more extensive use. However, a more complex framework could provide better directions for policy and social innovation. See my following comment for some of the elements I think the current framework is missing.	While comprehensive in its coverage of various themes, the provided conceptual framework for outdoor play lacks a dedicated exploration of security concerns, particularly in the context of crime, which is pivotal for a nuanced understanding of safety in multiple developing countries (and regions). To enhance the framework's applicability across diverse cultural and regional contexts, it is advisa…	NA
5	Focus should be on 'Active Outdoor Play'
4	Focus should be on 'Outdoor Play' more generally	Although many countries in Africa have signed onto Human Rights conventions and, at best have scattered policies on play, a coherent policy framework on play is lacking. A coherent policy framework is very critical, and this needs to find a place in the framework.	no
5	Focus should be on 'Outdoor Play' more generally		Not sure about "Health and One Health" Maybe one of the titles can be changed?
4	focus on both play can be on a spectrum and include a range	There could be a spiral in the middle under outdoor play to represent different types of outdoor play (active and more general forms) and view it as a process and ever changing (evolving) with a steady flow.	Using a more general sense of outdoor play can be more inclusive to others with physical disabilities who may engage in outdoor play differently
5	Focus should be on 'Outdoor Play' more generally	I really like the framework although can see some underlying principles that could be elaborated on	Not at this point although I wonder where indigenous knowledges are highlighted.	Where does STEM fit into the framework.
5	Focus should be on 'Active Outdoor Play'	I would add active transportation in the description of movement behaviours as it is part of outdoor time. I would give some examples of emerging areas that you envision. The health description should be more positive; it is OK to recognizes that there are those factors that limit the benefits of outdoor play in certain situations, but perhaps it could be framed as a need to enhance health equity…	Perhaps include more description of the benefits of play for adults. I think this is needed as play is often viewed as something that children do :)	No - very good start!
4	Focus should be on 'Outdoor Play' more generally	The framework is a clear visual representation and will be easy to present to a non-academic audience	I have suggested that the 2025 focus be more on 'Outdoor Play' to be inclusive of those who are not able to play 'actively' outdoors. Is there the potential to provide information in the statement on 'passive' outdoor play, e.g., for those wheelchair bound	Keep up the great work! Looking forward to next steps
5	Focus should be on 'Outdoor Play' more generally	Suggest considering "policy-related aspect(s)" into the framework
4	Focus should be on 'Outdoor Play' more generally	I like the circle, but the way it is displayed makes me think that the central themes in the outer circle on the right are benefits and the ones on the left are risks. I know the arrows are to mitigate this, but maybe there's a better way to display it? Maybe more in like a medicine wheel kind of style? I would also like to see more connection on Indigenous ways of knowing when it comes to the im…	Hopefully it will be translated into many different languages!
5	Focus should be on 'Outdoor Play' more generally	likes	Regional differences, such as urban vs rural	No
4	Focus should be on 'Active Outdoor Play'	nature connection can be achieved without nature literacy but nature literacy may be an additional outcome to be identified/aspirational	concepts of place can bring historical, mythical, topographical, cultural meaning to outdoor spaces where play takes place. James Raffan's work in the early 1990's to the human geography literature may open up the model for historical and cultural inerpretations
4	Focus should be on 'Outdoor Play' more generally	I like the idea of focusing on ‘Outdoor Play’ more generally. Under this term there is still room to discuss the active components to Outdoor Play, while recognizing that Outdoor Play can take many forms and still have overall health benefits.	I have recently heard feedback from community of practice members to use plain language. While respecting that the 2025 Position Statement is a research document, I think a good reminder is to remove jargon when possible. With the hope that the released information can be easily understood and potentially reach a more diverse population. In turn, more children, families, practitioners and communi…	Excited to continue contributing to and learning alongside this project. :)
5	Focus should be on 'Active Outdoor Play'	A simple infographic style image attached to each theme might make the entire image more engaging?	Not at this time
5	Focus should be on 'Outdoor Play' more generally	I really like that it captures the whole picture, - all important known aspects, and emerging areas too!	I think it is possible to identify important aspects for all ages, genders, cultures and abililty levels within this framework. Working on specifying these within each themes is an interesting task.	This is very interesting!
4	Focus should be on 'Outdoor Play' more generally	It is a bit broad / very holistic. Probably okay...	Maybe change the colours? Purple and green is rather unusal. Probably okay /not important
3	Focus should be on 'Outdoor Play' more generally	I think the framework can function as a very basic representation of the heterogeneous results of the foundational work conducted by the leadership group, and works to indicate that these concepts are somehow related to outdoor play. Howveer, some themes are outcomes, others mechanisms. As a conceptual framework - that is, a representation of a set of relationships between variables or properties…
3	Focus should be on 'Active Outdoor Play'	I think it covers many important aspects and I like the acknowledgement of risks and benefits. I did wonder if inequalities needs to be an underpinning theme somewhere? This could encompass socio-economic differences in outdoor play within countries, but also across continents (i.e. high-income vs low-income countries). I also wondered if it should be presented more like the Socio-Ecological Mode…	These are all super important and I agree it's incumbent on us to ensure the model is relevant to all children and young people. I did wonder if there should be explicit recognition of asylum seeking and refugee children who face significant challenges in engaging in active outdoor play. Likewise health status where children who are perhaps in hospital, although this might come under ability).
5	Focus should be on 'Outdoor Play' more generally	One thing I wondered was whether the term "lifespan" should be included to re-emphasize the importance of outdoor play across the lifespan? The descriptions provided focus on children/youth, but there are benefits to all ages as mentioned.	The importance of taking an EDIA approach when exploring the literature and development of the statement.
5	Focus should be on 'Outdoor Play' more generally	The subthemes identified are also very important in the context of the conceptual model. When first looking at the model i felt as though there were aspects missing. However, it became clear that these aspects were identified as subthemes. I wonder if it is possible to bring the subthemes into the model as a third ring. Its possible it might make the model more messy, but it may also expand the c…	The model as it stands doesnt strike me as taking an equity lens to outdoor play. I think some of the subthemes identified help expand this lens. Maybe this is another argument for adding the subthemes to the model to show that outdoor play is important for promoting equity, as described in the Human Rights primary theme.	This is an exciting project that im happy to be involved with. Thank you for including me!
5	Focus should be on 'Outdoor Play' more generally	looks great!		Great work. Looking forward to next steps :)
5	Focus should be on 'Outdoor Play' more generally	Although active play is an important component, placing focus on general outdoor play offers more activities and learning opportunities. Important features/benefits could also include additional skills for subthemes (critical thinking, problem solving, decision making, risk taking, etc.).	The conceptual framework that has been provided is great and appliable to all. My one suggestion would be to consider "location". Outdoor play (and nature) looks very different based on where you live (inner-city, rural, dessert, mountains, lakes/oceans, etc.).	Thanks for allowing me to be part of this project!
	Focus should be on 'Outdoor Play' more generally	I feel it is a little confusing at the moment in relation to the themes as they are not the same kind of 'thing' - one-health particularly stands out as being a conceptual model itself rather than an influence on outdoor play. Is one health (or even Planetary Health) perhaps a meta-theme or overarching sense of purpose for the framework? It also appears that some of the themes are related to risk…	It appears more oriented towards the Global North
	Outdoor time? I wonder if this fits some themes better such as Education as well as the "all ages" mentioned above	When I saw "social development" I wondered why just pull out this one and not cognitive development, physical development but then when I read on I saw "health" and "education" encompassed this. Pulling social development out seemed like there was a bit of overlap.	N/A	N/A
4	Focus should be on 'Active Outdoor Play'	I think it encompasses the issues surrounding active outdoor play nicely. My only thought is, at present, it is not immediately clear what the purpose of the framework is - ie what will it be used for specifically? I think this may become apparent as we progress, so I'm not overly concerned. Just an observation at this early stage.	There could room for be an element of indigenous knowledge or practices potentially in here? Maybe even as a subtheme of the natural world domain? I know that active outdoor play is an important connector to the natural world in many indigenous cultures. Coming from a country that has a strong focus on this (NZ) it would seem to be an important inclusion, but again that depends on the intended au…	An additional thought goes back to some discussion we had a meeting a few months ago (and apologies I haven't been able to attend recently). There was thought to having an overall position statement, and then to have sub-statements that speak to selected areas (eg education, urban design, transport etc). Will this framework be the central point for how these substatements are prioritised? Just wo…
4	Focus should be on 'Active Outdoor Play'	I wonder if the risks and benefits purple arrows should be on the outside to suggest they apply to the central themes, and not just to the risk and benefits of outdoor plan.	I wonder if inclusion of the social determinants of health and intersections between these factors could be displayed as an outer ring? A venn diagram backdrop to identify how this framework sits within these different populations?
5	Focus should be on 'Active Outdoor Play'	sustainability? But the concept of sustainability has related to most elements of the framework. I am thinking that more active outdoor play can help the development of sustainability. Need firther discussion.	no	no
5	Focus should be on 'Outdoor Play' more generally	I love the conceptual framework all features are very important. I have a question on how each (central) theme will be fully developed in order to execute an awareness of outdoor play. For example, the theme of education - who or how will the it be integrated and recognized as part of "learning". Would the Ministry of Education mandate school board/districts start to build curriculum that will me…
4	Focus should be on 'Active Outdoor Play'	Wonder if there should be an indigenous circle around the middle to recognise that foundational all things related to this framework has a starting genesis in First Nations. We have done this in New Zealand	I think determining who the audience is first is key. Is it government/ councils / education decision makers	Here in New Zealand the importance of First Nations position and place of culture/ practice and in particular relationship directly to the land means that with this work we are acknowledging the importance of this world view. It should also enable those that are First Nation to see themselves up front straight away. Acknowledging the many different tribes means that at some stage it could be more…
4	Focus should be on 'Outdoor Play' more generally	I dislike how the benefits and risks arrows are the same size. I truly believe that the benefits far outweigh the risks, so it should be more prominent than the risks arrow. Also, I don't know if someone taking a quick look at the framework will be able to distinguish the difference between Health and One Health. I would suggest using Health and Well-Being to replace Health, and Global Health to …		Thank you for including me in this project!!
5	Focus should be on 'Outdoor Play' more generally	With the aim to further organize the themes related to health I would suggest to: 1. Merge the theme "Health" and "Social development/Engagement" in to one theme "Public Health" which would align with WHO definition of health as "a state of complete physical, mental and social well-being and not merely the absence of disease or infirmity". 2. Keep the "One Health" theme as broader term. 3. Rename…	To make this project applicable to all ages, genders, cultures, and ability levels it appears to me that the name of the project itself needs to be changed because play suggest that it focuses on the children/adolescents which was the previous Statement's focus group. In case that we would like to make it applicable to all ages etc., the play aspect should be changed to one resembling the physica…	Thank you for the opportunity to be part of this project! Currently I am shifting my research more to outdoor physical acivities in children and adolescents, and I do perceive this project as a great opportunity to work on the topic systematically. At the same time it perfectly complements my activities within Global Matrix project (I am Country Leader), HBSC study (I am member of National and In…
5	Focus should be on 'Outdoor Play' more generally
5	Focus should be on 'Active Outdoor Play'
4	Focus should be on 'Outdoor Play' more generally	How do we balance preserving access to spaces and conservation beliefs? Is a statement to this effect necessary.	Part of the description should focus on how play outdoors is important for all ages
4	Focus should be on 'Outdoor Play' more generally	Overall, I think this is clear and comprehensive. I think it is important to clearly acknowledge (as has been done in the intro) how the themes are interrelated and interconnected, as some of the areas/sub-themes could also fit into other themes as well. I do not see culture or inclusion more broadly particularly prominent within the model.	This could perhaps be expanded upon (at a high level) within human rights, community, or emerging areas.
2	Focus should be on 'Outdoor Play' more generally	What this framework says to me is that outdoor play is a foundational component to these themes. My suggestion would be that outdoor play is considered to be one part of foundation health. Knowing that, my suggestion is to 1. use connectors from outdoor play to these themes with the key word on the connector linking the theme to outdoor play, it may help with better understanding 2. I personally …	1. making sure that key stakeholders from each of the themes are involved and that their networks are informed of this work 2. Little snippets of connections of outdoor play in the different themes (education, one health etc...) to the range of stakeholders for their networks 3. Thinking of universal design, making sure that this information is provided in different styles to engage all people an…	I hope that my comments are clear. If you have any questions around them please reach out to me so I can help to clarify. The key points I have tried to outline are 1. the frameworks image needs some tweaking and 2. All the themes are an influence - continuum with outdoor play. This is a great start. I appreciate the effort that has gone into creating the framework to start this discussion.
5	Focus should be on 'Active Outdoor Play'	I work in the international Project “The City of Children” and in our approach, children’s outdoor play needs autonomy and start at early age with freedom to be with other kids with the trust of their parents	For us is also very important to ask the kids and deeply hear their ideas as the 12 article of the Children rights ONU said
4	Focus should be on 'Outdoor Play' more generally	I wonder if social development should be wellbeing or human dev'mt or child dev'mt and relationships. While I know we are likely talking all ages, OP has great benefits in the earlier years and may be worth a highlight. Also, I think consideration could be given to changing Education to learning and development given the description above. For me, using the term education refers more to formal ed…
4	Focus should be on 'Outdoor Play' more generally	I would like to see something about risk as well
5	Focus should be on 'Outdoor Play' more generally	Education: "Academic learning" is more inclusive term than "academic performance" as an ultimate goal of education is not necessarily an idea of "performing well." "Academic learning" embraces an idea of individual differences in learning. Health: "Spiritual health and well-being" would be a bigger term than "emotional health and wellbeing." Human Rights: Sub-themes can include "accessibility." C…	"Cultural sustainability" can be emphasized in Social Development/Engagement	None
5	Focus should be on 'Outdoor Play' more generally	I love the visual of the benefits/risks "hugging" outdoor play!		Thank you for organizing this important work!
4	Focus should be on 'Outdoor Play' more generally	In promoting outdoor play it is vital to recognize parents (also guardians or caretakers) as key actors under the headline "Community, Connections, & Partnerships". As primary caregivers, pareants shape a child's attitudes and behaviors towards being activity, and the setting children use. By actively supporting and engaging in outdoor play, parents contribute not only to a child's physical healt…
5	Focus should be on 'Active Outdoor Play'	The framework is fine as it is	Can we include government institutions and agencies to the Community, Connections, & Partnerships
5	Focus should be on 'Active Outdoor Play'	I would also like to connect active outdoor play with the development of the brain and its importance in regulating hormone activity. Understanding the importance of play, outdoor activities and physical activity for well-being is important. From an educational perspective, active outdoor play challenges the traditional way of thinking about teaching and learning. As a teacher, you can offer chil…		Thank you for sharing this framework and giving me an opportunity to take part in the questionnaire.
5	Focus should be on 'Outdoor Play' more generally	I think this is a strong framework that covers key components	I believe this has been included	Thank you! This is fantastic!
5	Focus should be on 'Active Outdoor Play'	Maybe it would be interesting to personalize it somehow... To look like Outdoor play, maybe some metaphor	no	Great work, glad to be here :)
3	Outdoor play is likely to be active in the very basic sense, so it depedns what the focus is -if it is anything that breaks sedentary time then it is probably ok to call outdoor play but if it is more about reaching a certain level of activity then active outdoor play is more appropriate.	1. I struggle with physical literacy being a sub theme of movement behaviors. To me physical literacy is a learning construct, and the behaviors are an outcome of that construct. So, to me physical literacy might fit better in education or at least if it is within behaviors the subsection might be named determinants of behaviors. At the moment education is only about what can be achieved as an ou…	No, I think that the content can relate to different ages, genders, cultures. The only thing might be is that for some populations in some countries - the only opportunity for outdoor play is in a very urban environment which might be unsafe and with little connection to nature. Does the above cover that sort of scenario so those populations and cultures can see the relevance?	Thanks for your efforts to put this together
2	Focus should be on 'Outdoor Play' more generally	Can the framework be modified to more of a 'web' or 2-step design to show (visually) that each of these elements are connected / interplay with each other? I find the 2-circle model above overly simplistic and can mask how complex these relationships are with each other, and how one arm in a given global arena might be more effective to target with PA interventions compared to another. I would re…	Perhaps if you went with the 'nodes' idea, one could show the proportion of a given area's influence on one (or more) of these respective groups. For example, maybe for cultures, the Community & Connections or Health might make up a greater proportion of the variance as to why kids from that community are/are not engaging in outdoor play behaviours.	A great way to start the project and conversation!
5	Focus should be on 'Active Outdoor Play'		Active Outdoor Play is a wonderful term - however we also must give attention to reflection upon play, evaluation of play as these will lead to more crerative, more boundary expanding possibilities.
4	Focus should be on 'Outdoor Play' more generally	I think the word "policy" should be included in "Community, Connections, & Partnerships". My first thought when looking at the framework was that there was a big miss relating to government or policies (then I saw that it was included within that theme). Maybe sustainability could also be more featured on that framework? Peace, justice and equity could be associated with human right, I would also…	Perhaps "Oudtoor play" in the center could be changed to "outdoor play for all"? Another potential theme that could be added to the outer green blue circle could be "Inclusion, Culture & Tradition" defined as: "Acknowledge the richness of various cultural perspectives, ensuring inclusivity and respect for diverse practices within outdoor play settings. Outdoor play is deeply intertwined with cult…
4	Focus should be on 'Outdoor Play' more generally	I suggest the inclusion of the cultural dimension. In all countries outdoor play arre deeply emebeded within children's culture and in some of them the influence of traditional people are very rich and relevant. In Brazil we are making an effort of highlighthen this relationship.	I belive that the inclusion of culture as one of the themes of the conceptual framework will make the projetct more cultural relevant.
5	Focus should be on 'Outdoor Play' more generally	Not at this time.	I need to reflect on this model deeper to gain understanding to be able to consider relatability.
4	Focus should be on 'Outdoor Play' more generally	I'm drawn to the circle, I'd be curious to see the application to practice. I feel it is missing a connection to climate crisis/climate action, acknowledging that this work is situated in climate crisis. I wonder how folks in urban settings or folks in very rural settings will connect to this document.	I don't see an ingenious voice represented in this graphic.
5	Focus should be on 'Outdoor Play' more generally	I value that this requires "collaboration between policymakers, researchers, organizations, educators, stakeholders, Indigenous partners, children, youth, and the community"; it's the "how" and the implementation process that is intriguing.	Perhaps a consideration would be to involve children of all ages, genders, cultures and ability levels; by asking questions of them. How would some of the goals be achievable in their eyes?
5	Focus should be on 'Outdoor Play' more generally	the role of outdoor play experiences in preschool years is paramount to this discussion and eventual published statement and may not be captured under "education"... updated statement could serve as a conduit to inform public policy, including daycare regulations and definitions, licensing of outdoor-focused and recreation-based programs, design of purpose-built outdoor spaces and accessibility o…
4	I am divided on this - outdoor play is simpler, however, could it be interpreted to include screen-based (and sedentary) play outdoors? As technology rapidly develops I think this is a question we need to consider to 'future-proof' the statement. Children are getting devices at an ever-more younger age, many parents sit on their phones at playgrounds... I don't think that 'screen time' necessaril…	Overall I really like the framework and it's holistic approach. The benefit/risk layer is very relevant and central to the issue of children's play in modern societies. The themes in the outer layer are comprehensive and relevant. There are a few themes that seem to cross over. I have several suggestions for ways they could be enhanced. First, I have one overall question, relating to 'who' the fr…		My response on the previous page was very long - if it appears cut off, please let me know, I have made a copy. Thanks for your work on this, it is great to be involved!
2	Focus should be on 'Outdoor Play' more generally	I can appreciate how difficult it must be to create a framework that captures the complexities of outdoor play. It was interesting to read the process by which you identified themes, including AI. Some general comments: 1. In the description, it states that the outer blue/yellow circle represents bidirectional relationships between outdoor play and have overlapping relationships with each other. …	I think to accomplish this, the team would need to ensure that the framework is reviewed by diverse stakeholders, so they can provide thoughts on whether it meets these needs.	Thanks for the opportunity to review this!
5	Focus should be on 'Outdoor Play' more generally	I absolutely love the framework! It is thoughtful and very, very thorough.	Perhaps consider the concept of Universal Design somewhere in the Framework?	Happy to help in any way!
4	Focus should be on 'Outdoor Play' more generally	I find the framework's themes to be very comprehensive and can see how disability fits into this work (i.e., Human Rights). I would recommend a separate subtheme within the Human Rights theme related to accessibility; I find that there is quite about of EDI research that has disregarded disability/accessibility and/or it gets lost within the terms equity and inclusion are used. I can appreciate h…
4	Focus should be on 'Outdoor Play' more generally	Looks neat! I'd want to check in to confirm the alt text. We also need to consider contrast is appropriate for persons with visual impairment. Consider adding inclusion to human rights piece, rights of persons with disabilities? For health, consider extending to well-being? For education, consider adding learning?	Nature piece may want to incorporate place language that would support reconciliation efforts. Consider feedback from Indigenous stakeholders around language and design that would support TRC efforts? Other comments re inclusion noted above. But I like this!!	Happy to be involved in anyway you'd like! I have more capacity now.
4	Focus should be on 'Outdoor Play' more generally	I think it's a really solid framework. It is easy to read and understand on it's own and even more so with the theme descriptors. My only thought is that "One Health" will typically always need to be defined since it is not currently a common term. As someone who is really active in the research on outdoor play and learning, I have not heard of it before this. I see the value in the concept, howe…	Sit Spot, mindfulness, and related outdoor practices might fall under multiple themes (or perhaps Emerging Areas). This seems to be an area that is recently gaining momentum and an increase in attention from a variety of fields. I'm curious as to where this fits in or if mindfulness in the outdoors is woven through multiple access points.
4	Focus should be on 'Outdoor Play' more generally	I would like to see the inclusion of agency and risk as concepts - both lead to self-efficacy which is an important beneficial outcome of outdoor play	It looks very inclusive to me - I particularly love the inclusion of first nations peoples reconciliation and walking together. Beautiful.	What an important project - I am grateful for the opportunity to participate.
4	Focus should be on 'Outdoor Play' more generally	I really like the framework! From my perspective, I think the central themes that have been identified are great and cover a wide range of topics that are important to include. I was glad to see many included that I had been hoping would make it into this updated position statement. I just have a couple of thoughts/wonderings for consideration. For the actual graphic, I wonder if something more v…	I think it would be important for this to be very clearly shown or stated within the graphic/central themes as I think readers could otherwise just make their own assumptions about who the position statement is related to. For example, I wonder about maybe having some icons within the graphic to represent the diversity of social identities? Or to include more specific wording within the explanati…	Thank you for this! I am excited about this work and the updates that have already been shared.
4	Focus should be on 'Active Outdoor Play'	Based on the information provided regarding the included themes and subthemes, I don't think that there is sufficinet evidence that each of these subthemes have asociated risks. And even the risks listed are not necessarily associated with outdoor play, e.g. the risks relating to the movement behaviours theme are sedentary behaviours and therefore seperate constructs to outdoor play. I also think…	When documentation relating to this project is released, it should also be released in "easy read" format, which makes complex information accessible for people with cognitive impairments and learning disabilities.
5	Focus should be on 'Outdoor Play' more generally	I think in regards to health it should be noted that play is a biological imperitive and not optional. In regards to community connections consider that adults create opportunotoes for outdoor play but tnhe natire and form of that play must be chosen and led by the children	I think that there may need more explicit reference to outdoor play being the right of all children regardless of age, ability or gender. The emerging environmental risks should be addressed as a challenge for adult. The question of spatial justice needs addressing - do all children have the same rights to putdor play as others.
5	Focus should be on 'Active Outdoor Play'	I'm wondering about the concept of "One Health". While I appreciate the interdisciplinary approach to combatting global health issues, many of the topics listed in the description of One Health seem to be addressed under the other headings (i.e., Health, Nature, Environment, etc.). If this approach brings something new to the framework, it would be important to clearly describe that value. If it …	Yes! It will be crucial to ENGAGE people all ages, genders, cultures, and ability levels as you design the project - and during every stage, from conception to completion. Using the vast networks of your Leadership Group (and other key informants) can help you build a heterogeneous "community advisory board/group/team" who can ensure issues of diversity, equity, inclusivity, accessibility are add…	Thank you very much for the opportunity to provide feedback on your conceptual framework. Having worked for many years with teams and communities to develop health/education-related conceptual models and frameworks, I know it can be a challenging and time-consuming process! Trust that the process is time well-spent. :) If I can be of further assistance, please feel free to reach out. Best wishes,…
4	Focus should be on 'Outdoor Play' more generally	The framework overall is quite appealing. I have two comments: 1. The differentiator isn't apparent as a header between "One Health" and "Health." Perhaps an alternate word that could be used is "Well-being." 2. The inside purple arrows that identify risks and behaviours - the natural way for the eye to go is clockwise, and these go counterclockwise. Is there a reason for that?	Emerging areas can include the word "inclusive" in the descriptor which helps to make this project applicable to all.	Excited to make this a reality for Canadians.
5	Focus should be on 'Outdoor Play' more generally	Learning through outdoor play is most important to our emotionally unregulated students. However, moving and learning through play outdoors through play benefits ALL students.	Finding a focus that schools can follow or easily implement	There has never been a more important time to bring attention to pre and post pandemic issues that involve active outdoor play to help facilitate and improve healthy child development.
4	Focus should be on 'Active Outdoor Play'		none. Things look great so far.	I look forward to being involved and supporting this work
5	Focus should be on 'Outdoor Play' more generally	likes	None	None
4	Focus should be on 'Outdoor Play' more generally	I think the purple arrows could be interpreted to mean that the Benefits feed into the Risks and the Risks feed into the benefits in a "cycle" or risk and benefit. From the explanation above the framework is suggesting that all activities have inherent Risks and Benefits - not a cycling. So a different inner circle where Risk and Benefit are perhaps "core" or blending out into the other themes mi…	Wellbeing is now in the curriculum and comes up frequently. Outdoor Play to me does provide wellbeing in a broad sense, even outside of what people would classify as health. We also don't want to push "physical fitness" and "outdoors in all weather" at the cost of the wellbeing of certain groups with barriers to participation. If wellbeing is a focus then any activity in the outdoors that contrib…
5	Focus should be on 'Active Outdoor Play'	I wonder if we should be considering cultural impacts to outdoor play? Or the role of culture within outdoor play? Perhaps this is in the EDI category but thinking about de-colonizing outdoor play and embedding Indigenous ways of knowing into the framework I think would be important.	Just the piece around Indigenization and de-colonizing outdoor play. I think it would be really great to bring in a two-eyed seeing approach to this updated position statement. Perhaps not the framework but for the update in general. Here is a paper that I think does a good job bringing Indigenous ways of knowing and being into risky play and physical literacy practices: Riley, K., Froehlich Chow…
5	Focus should be on 'Outdoor Play' more generally	I like the selection of themes and the fact that these cut across globally. All the sub-themes that can be generated/listed under each of these cover all grounds.	For this stage, its best to leave it in a more general aspect. The most exciting thing is the fact that it is a living framework that leaves room for evolution moving forward. This enables researchers to explore further (multidisciplinary) on specific sub-themes that applies to their work across various demographics and diversities, settings, economic influences, cultures, attitudes, and emerging…	The proposed conceptual framework looks great, congratulations!
4	Either outdoor play more generally (well, more broadly and comprehensively rather than implying that it has been watered down at all) or another adjective (inclusive?) that better reflects the more integrated nature of this update/model	I was trying to interrogate each theme to see what I thought might be missing (at the high level anyway) and found that the description and/or subthemes covered most of my thoughts - eg I thought of thermal comfort/stress but this could be considered under 'extreme weather'. A few other thoughts - as is it generally implies that everything is interconnected but some overlap more than others or co…	I think this in a way could be tied into Article 31 (or add in Article 12 about the right to be involved/heard in decision making) which could emphasize the need to involve and consider the diverse needs and preferences of children. You might also use the Human Rights section to talk about the UN Convention on rights of persons with disabilities.	Looking forward to future conversations!
5	Focus should be on 'Outdoor Play' more generally	None. The Themes and resulting sub-themes as per the descriptions provided seem adequate and will be relatable globally.	The general approach used, the variety of themes and the fact that it is a living framework allowing evolution overtime allows the flexibility to apply any socioeconomic and demographic aspects across diverse settings and population groups. This is important to guide further multidisciplinary and multi-sectoral research projects and targeted interventions across the globe.	The conceptual framework looks great. Congratulations for this important step.
3	Focus should be on 'Outdoor Play' more generally	It is pretty good and easy to read. What's missing? I don't see any acknowledgement of Indigenous land-based worldviews. I think Nature & the Environment is lacking an explicit focus on sustainability. I don't find One Health to be an intuitive heading for those unfamiliar with the initiative, while all the other headings are easily understandable. Since One Health is a subset of the intersection…	I wonder if and how the conceptual framework can somehow get past the overt aspects of outdoor play to populations and highlight equity and inclusion issues which I think need to be front and centre on this 10-year anniversary as we have fully realized the white middle-class roots of this work and need to move past that. Maybe something in the middle about outdoor play OF THE CHILD can raise thos…	n/a
5	Focus should be on 'Outdoor Play' more generally	I like the term outdoor play as play will normally include a mix of being both active and not. I think the sedentary part of playing is important as well - but when it is outside it will normally include being active, using the body, moving around etc. for period. To me, there is a risk in focusing on "benefits"... because playing is precisely when we forget about benefits. As a Danish researcher…	see above.	Thanks for sharing and working with this important issue
5	Focus should be on 'Active Outdoor Play'	including potential consequences of active outdoor play to balance negative and positive but overall show positives (who is more likely to get injured, where they live, who they are e.g., Indigenous or those in construction zones)	focus at time on age development differences (e.g., young children compared to older 9-13)
5	Focus should be on 'Outdoor Play' more generally	The framework is easy to grasp and illustrates well the central importance of risk/benefit considerations, and how these spill out into other domains. I'd like to see a reference to personal & emotional development, encompassing eg emotional literacy, resilience, sense of agency, self-efficacy, executive function etc. This could be a distinct subtheme, or included with either social development o…	It would be good to take active steps to ensure the project is relevant to low- and middle- income country contexts, where the considerations around environmental risks may be significantly different.	None
4	Focus should be on 'Outdoor Play' more generally	The visual itself needs some work to be clearer and more easily engaged with (colours, placement of text, arrangement of components on the outer ring). It would be helpful if the link between risk and benefit was more easily discernible. With the arrows it seems as if they flow into and affect one another, which I feel is true, however the description makes it seem as though they both simply exis…	I would suggest amending two of the headings: Education to Learning & Education; Health to Health & Wellbeing. My intention is to broaden understandings of what is considered 'education' and 'health'. Many Indigenous folks we work with use the term 'Land' rather than Nature, or Environment. Is there any way to include or acknowledge Indigenous ways of learning through play, some of which might be…	I'm looking forward to hearing insights from the others involved!
5	Outdoor Play - including active and risky play	"Nature and Environment" - perhaps something in here about the 'more-than-human' world. Also acknowledging that there are indigenous ways of knowing and being 'outdoors'	Only that we need to make this "FULL INCLUSION" explicit	Thanks for including me - and apologies for missing the deadline!
5	Focus should be on 'Outdoor Play' more generally	I believe that the framework should incorporate a reference in the greener ring to "emergent perspectives of playing" that refer to the emergent post-humanist and new materialist approaches to playing as an intra-active phenomenon.	Involve different groups of children (in terms of age, culture, gender and geographies diversity) in the co-creation of a child-friendly framework on outdoor play.
5	Focus should be on 'Outdoor Play' more generally	It is truly very encompassing.	Very amazing work,thank you for sharing.	Thank you
0	27
3
5
39
44
